# Supplementary material for: Short-Term Outcome of Inpatient Treatment for Adolescents with Anorexia Nervosa Using DSM-5 Remission Criteria
Source: J Clin Med. 2021 Jul 20;10(14):3190. doi: 10.3390/jcm10143190 (PMC8307185; doi:10.3390/jcm10143190)
Supplement: Supplementary file 1 [file jcm-10-03190-s001.zip]

Archive with 1 entries (1 files):
- jcm-1293585-supplementary.pdf
